# Supplementary material for: Analysis of Infection Time Courses Shows CII Levels Determine the Frequency of Lysogeny in Phage 186
Source: Pharmaceuticals (Basel). 2021 Sep 29;14(10):998. doi: 10.3390/ph14100998 (PMC8538670; doi:10.3390/ph14100998)
Supplement: Supplementary file 1 [file pharmaceuticals-14-00998-s001.zip]

Archive with 2 entries (2 files):
- Fig S1 proofs.jpg
- Fig S2.pdf
